# Supplementary material for: The Preferential Therapeutic Potential of Chlorella vulgaris against Aflatoxin-Induced Hepatic Injury in Quail
Source: Toxins (Basel). 2022 Dec 1;14(12):843. doi: 10.3390/toxins14120843 (PMC9787596; doi:10.3390/toxins14120843)
Supplement: Supplementary file 1 [file toxins-14-00843-s001.zip]

Archive with 1 entries (1 files):
- toxins-2053811-supplementary.pdf
